# Supplementary material for: Induction of Multiple Immune Signaling Pathways in Gryllodes sigillatus Crickets during Overt Viral Infections
Source: Viruses. 2022 Dec 3;14(12):2712. doi: 10.3390/v14122712 (PMC9786821; doi:10.3390/v14122712)
Supplement: Supplementary file 1 [file viruses-14-02712-s001.zip]

Archive with 1 entries (1 files):
- viruses-1935942-supplementary.pdf
